# Supplementary material for: The PagWUS-PagCLV3 module regulates shoot meristem maintenance and activity in poplar
Source: For Res (Fayettev). 2026 Mar 26;6:e007. doi: 10.48130/forres-0026-0007 (PMC13191361; doi:10.48130/forres-0026-0007)
Supplement: Supplementary file 1 — Supplementary data to this article can be found online. [file FR-2026-6-007-S1.zip]

Archive with 22 entries (22 files):
- 10.48130_forres-0026-0007-Suppl-FigureS1.pdf
- 10.48130_forres-0026-0007-Suppl-FigureS10.pdf
- 10.48130_forres-0026-0007-Suppl-FigureS11.pdf
- 10.48130_forres-0026-0007-Suppl-FigureS12.pdf
- 10.48130_forres-0026-0007-Suppl-FigureS13.pdf
- 10.48130_forres-0026-0007-Suppl-FigureS14.pdf
- 10.48130_forres-0026-0007-Suppl-FigureS15.pdf
- 10.48130_forres-0026-0007-Suppl-FigureS16.pdf
- 10.48130_forres-0026-0007-Suppl-FigureS17.pdf
- 10.48130_forres-0026-0007-Suppl-FigureS18.pdf
- 10.48130_forres-0026-0007-Suppl-FigureS19.pdf
- 10.48130_forres-0026-0007-Suppl-FigureS2.pdf
- 10.48130_forres-0026-0007-Suppl-FigureS3.pdf
- 10.48130_forres-0026-0007-Suppl-FigureS4.pdf
- 10.48130_forres-0026-0007-Suppl-FigureS5.pdf
- 10.48130_forres-0026-0007-Suppl-FigureS6.pdf
- 10.48130_forres-0026-0007-Suppl-FigureS7.pdf
- 10.48130_forres-0026-0007-Suppl-FigureS8.pdf
- 10.48130_forres-0026-0007-Suppl-FigureS9.pdf
- 10.48130_forres-0026-0007-Suppl-TableS1.xlsx
- 10.48130_forres-0026-0007-Suppl-TableS2.xlsx
- 10.48130_forres-0026-0007-Suppl-TableS3.xlsx
