# Supplementary material for: The PagWUS-PagCLV3 module regulates shoot meristem maintenance and activity in poplar
Source: For Res (Fayettev). 2026 Mar 26;6:e007. doi: 10.48130/forres-0026-0007 (PMC13191361; doi:10.48130/forres-0026-0007)
Supplement: Supplementary file 1 — Supplementary data to this article can be found online. [file FR-2026-6-007-S1.zip › 10.48130_forres-0026-0007-Suppl-TableS1.xlsx]

## Sheet: Sheet1
Supplemental Table S1. Primers used in this study.
Primer	Sequence(5' to 3')
PagCLV3-1-CDS-F	ATGGCATGTCCTTCCAAGTTTTAC
PagCLV3-1-CDS-R	TCACGGTGTTCTTGGCTTCTC
PagCLV3-2-CDS-F	ATGGCTTTGAGTTTTAAGTTTTACT
PagCLV3-2-CDS-R	TCATGGAGTTCTAGGCTTCTTG
PagWUS1-CDS-F	ATGGAACCTCAACAGCAAC
PagWUS1-CDS-R	TTAATAATCTTGTTGCTGGCCA
PagWUS2-CDS-F	ATGGAACCTCACCAACAGCA
PagWUS2-CDS-R	TTAATAATCTTGTGGTTGGCCA
CRISPR-PagCLV3-1-AtU3d-F	GTCAATGATCATGGAAGAATCTTA
CRISPR-PagCLV3-1-AtU3d-R	AAACTAAGATTCTTCCATGATCAT
CRISPR-PagCLV3-1-AtU3b-F	GTCACAGGATGCAGTACTGGTCAG
CRISPR-PagCLV3-1-AtU3b-R	AAACCTGACCAGTACTGCATCCTG
CRISPR-PagCLV3-2-AtU3d-F	GTCAAGGCTTGCTCTTCATGGTCT
CRISPR-PagCLV3-2-AtU3d-R	AAACAGACCATGAAGAGCAAGCCT
CRISPR-PagCLV3-2-AtU3b-F	GTCAGTTTCGAGGGGTGATGTGCG
CRISPR-PagCLV3-2-AtU3b-R	AAACCGCACATCACCCCTCGAAAC
CRISPR-PagCLV3-1-2-AtU3d-F	GTCACAGGATGCAGTACTGGTCAG
CRISPR-PagCLV3-1-2-AtU3d-R	AAACCTGACCAGTACTGCATCCTG
CRISPR-PagCLV3-1-2-AtU3b-F	GTCAGTTTCGAGGGGTGATGTGCG
CRISPR-PagCLV3-1-2-AtU3b-R	AAACCGCACATCACCCCTCGAAAC
pAtWUS-F	CCCATGTTTACGTTTACGTTCACGTTAATGTCG
pAtWUS-R	GTGTGTTTGATTCGACTTTTGTTCACAAAG
pPagCLV3-1-5'UTR-F	AAGAGGAAGGAAAGATAAATAGTGC
pPagCLV3-1-5'UTR-R	TTCTGTGGAAACCTTGGAAAAG
pPagCLV3-1-3'UTR-F	CTGCACCAAGCAAAAACTATAGCT
pPagCLV3-1-3'UTR-R	TAAGTTAACACTTCAATTTATAACTTTTATGC
pPagWUS2-2408-F	TGATGAGACTTTATCCGAATTTCG
pPagWUS2-2408-R	GATGGATTGAGAAGCCAGAACAA
pPagWUS2-6186-F	TGGATGAAGCAAAACGACCTATAG
pPagWUS2-6186-R	GATGGATTGAGAAGCCAGAACAA
PagCLV3-1-qF	TCTTATGGTGGTCTGAATCTCTCC
PagCLV3-1-qR	TCTGCTTTTGATTTCCACCG
PagCLV3-2-qF	TCGTGGATGTTAAAAGCAGAAAG
PagCLV3-2-qR	TCTCGATTCCCAGCTGCAC
PagWUS1-qF	TGCTTCTTCATCTTCAAATACTGGTGC
PagWUS1-qR	TTCATGGATTCACCACCAGCTGGTA
PagWUS2-qF	TGGTTACTGTTGGGCAGACAGATAG
PagWUS2-qR	CCACTACCGTGCTCATTGCT
PagH4-qF	CAAAGAGGCACAGGAAGGTG
PagH4-qR	GTACGCCCTTGCCTCTTTAGA
PtTUB-F	GATTTGTCCCTCGCGCTGT
WUS1-CHIP-1F	TATTATTGGAAGGCGTGCTGATCC
WUS1-CHIP-1R	CAAGTGAAGGTACATAAACTAGCTAGT
WUS1-CHIP-2F	TTCACGTCCTTGTTCACATTCAAT
WUS1-CHIP-2R	GAAAAACATGCTGAATATCAATGTCAAACC
WUS1-CHIP-3F	GCCGGTTTGACATTGATATTCAG
WUS1-CHIP-3R	CCCATTCGGTACCTAGGTTG
WUS1-CHIP-4F	CTTGACTGAGAAAACTGGTGTTCAT
WUS1-CHIP-4R	GGTGCAGTCTAATTCAAATCATATTTC
WUS1-CHIP-5F	GACTGCACCTTGAATGTTGC
WUS1-CHIP-5R	GGTCAAAGAAACCACAGACTCTG
WUS1-CHIP-6F	CACGGGATGCATGCTATTCATTA
WUS1-CHIP-6R	CCTTCAGCCCCCTCCTT
WUS1-CHIP-7F	GGGGCTGAAGGAAAGATGC
WUS1-CHIP-7R	GGATGTTCTTGCTAGGGCAATAG
WUS1-CHIP-8F	GTATTTGCAATGGCCGGC
WUS1-CHIP-8R	CAATTACTCTGAGTTAGCTAGTACAACC
WUS1-CHIP-9F	GCCAGTTTAGATGCTTAAGTTCCT
WUS1-CHIP-9R	CTTAGCCTACTAGGAACTATCTTTATGTC
WUS1-CHIP-10F	CGAAGAATATTTATCTTCTGGCCTGG
WUS1-CHIP-10R	AATGAAAGTCATAAAATGATGTGGTGTATG
WUS1-CHIP-11F	CATTCATTCATTCAGAAGCCTCACT
WUS1-CHIP-11R	GTGAGCCAGCCAGCTTC
WUS1-CHIP-12F	GCTGGCTCACTTTAATTATATCATACCT
WUS1-CHIP-12R	AGAGAAGGGACAAAAAGGAGCTT
WUS1-CHIP-13F	GATATTTCTCTGATATCCTCTCTTCCATCTC
WUS1-CHIP-13R	TTGAGAGGCTGGGGTGG
WUS1-CHIP-14F	CCTCTCAACTATTTCATGCACAAC
WUS1-CHIP-14R	GATGGATTGAGAAATCAGAAAAAAAACAAGG
WUS2-CHIP-1F	GTATGCGTGGGGTGGAAC
WUS2-CHIP-1R	TCGATATTCATAGTGCATGAGGC
WUS2-CHIP-2F	CGATGCTAGGTTTCAGTTGTTTTTG
WUS2-CHIP-2R	TGTCTCAGGGGGTGTTTTTAGATAC
WUS2-CHIP-3F	CCCCTGAGACAGTAACCAAAAC
WUS2-CHIP-3R	TTAATCACCATATCTTCATTCCTTTACACC
WUS2-CHIP-4F	CGTGGTGTAAAGGAATGAAGATATGG
WUS2-CHIP-4R	GATAAAGGTAAGCAGTAATGTCGGC
WUS2-CHIP-5F	GAGGCAAAGAGAGTATATATTTCTAAGGTT
WUS2-CHIP-5R	GAAGGGTTCAATTCTTAATACATGTATCAATTG
WUS2-CHIP-6F	CTTCCTTTCTAAAACACAACAATGGT
WUS2-CHIP-6R	CAAACCCATCTTCCCAAGTATTTTTG
WUS2-CHIP-7F	CAAAAATACTTGGGAAGATGGGTTTG
WUS2-CHIP-7R	CCATGTTGCATGCAGATATATCCC
WUS2-CHIP-8F	AGGTCATGGTTATGTTCCAACTATTG
WUS2-CHIP-8R	GAACCTGACTTCTTCACTGTCC
WUS2-CHIP-9F	GCTGCTTCTCTTTATTGCATGTCTA
WUS2-CHIP-9R	GGACTAGCAAGGGGACCG
WUS2-CHIP-10F	CCTGGCTGGCTATGGTAAATTAAC
WUS2-CHIP-10R	GCTTCTACATGTTTTTGCTTTGTTACC
WUS2-CHIP-11F	GCATGGATGGGTGGCATATATAAA
WUS2-CHIP-11R	ACACTATCATGGGCAAAACCAAG
WUS2-CHIP-12F	GAAGCCTCATTCACTGCTTCC
WUS2-CHIP-12R	TCAGTTTCCTTGAGAGAGACTTTAAGATG
WUS2-CHIP-13F	GTCTCTCTCAAGGAAACTGAACG
WUS2-CHIP-13R	GAAAGGGAGAGGGTATCAGTGG
WUS2-CHIP-14F	CCCTTCCATCTCACGTGC
WUS2-CHIP-14R	GGTAGCTAGGTGTGTGAGAGAGA
WUS2-CHIP-15F	CTCTCACACACCTAGCTACCC
WUS2-CHIP-15R	GGTTGCTGTTGGTGAGGTTC
