# Supplementary material for: The PagWUS-PagCLV3 module regulates shoot meristem maintenance and activity in poplar
Source: For Res (Fayettev). 2026 Mar 26;6:e007. doi: 10.48130/forres-0026-0007 (PMC13191361; doi:10.48130/forres-0026-0007)
Supplement: Supplementary file 1 — Supplementary data to this article can be found online. [file FR-2026-6-007-S1.zip › 10.48130_forres-0026-0007-Suppl-TableS2.xlsx]

## Sheet: Sheet1
Supplemental Table S2. Protein sequences of AtWUS and AtCLV3.
Gene	ID	Protein sequences
AtWUS	AT2G17950	MEPPQHQHHHHQADQESGNNNNNKSGSGGYTCRQTSTRWTPTTEQIKILKELYYNNAIRSPTADQIQKITARLRQFGKIEGKNVFYWFQNHKARERQKKRFNGTNMTTPSSSPNSVMMAANDHYHPLLHHHHGVPMQRPANSVNVKLNQDHHLYHHNKPYPSFNNGNLNHASSGTECGVVNASNGYMSSHVYGSMEQDCSMNYNNVGGGWANMDHHYSSAPYNFFDRAKPLFGLEGHQEEEECGGDAYLEHRRTLPLFPMHGEDHINGGSGAIWKYGQSEVRPCASLELRLN
AtCLV3	AT2G27250	MDSKSFLLLLLLFCFLFLHDASDLTQAHAHVQGLSNRKMMMMKMESEWVGANGEAEKAKTKGLGLHEELRTVPSGPDPLHHHVNPPRQPRNNFQLP
