# Supplementary material for: The PagWUS-PagCLV3 module regulates shoot meristem maintenance and activity in poplar
Source: For Res (Fayettev). 2026 Mar 26;6:e007. doi: 10.48130/forres-0026-0007 (PMC13191361; doi:10.48130/forres-0026-0007)
Supplement: Supplementary file 1 — Supplementary data to this article can be found online. [file FR-2026-6-007-S1.zip › 10.48130_forres-0026-0007-Suppl-TableS3.xlsx]

## Sheet: Sheet1
Supplemental Table S3. Signal peptides predicted by SignalP (v6.0).
# ID	PagCLV3-1	PagCLV3-2
Prediction	SP	SP
OTHER	0.000254	0.0004
SP(Sec/SPI)	0.999138	0.99885
LIPO(Sec/SPII)	0.000164	0.000285
TAT(Tat/SPI)	0.000137	0.000139
TATLIPO(Tat/SPII)	0.000129	0.00014
PILIN(Sec/SPIII)	0.000135	0.000146
CS Position	CS pos: 26-27. Pr: 0.9770	CS pos: 26-27. Pr: 0.7428
